# Supplementary material for: TRIM29 drives ulcerative colitis by disrupting lipid metabolism via lysosomal dysfunction: a multi-omics and experimental study
Source: Front Immunol. 2026 Jan 12;16:1728932. doi: 10.3389/fimmu.2025.1728932 (PMC12832330; doi:10.3389/fimmu.2025.1728932)
Supplement: SUPPLEMENTARY DATASHEET 1 — Lysosome related gene set. This lysosome-related gene set was compiled by collecting and integrating all human lysosome-associated genes from the KEGG, GSEA, and GO databases. [file DataSheet1.csv]

Gene_Name
ABCA1
ABCA13
ABCA2
ABCA3
ABCA5
ABCB6
ABCB9
ABCC10
ABCD1
ABCD4
ABHD6
ACAN
ACE
ACLY
ACP2
ACP3
ACP4
ACP5
ACR
ACTR10
ACTR2
ADA
ADA2
ADAM8
ADORA2B
ADRB2
AGA
AGRN
AHNAK
AKR1B10
AKT1
AKTIP
ANK2
ANK3
ANKFY1
ANKRD27
ANPEP
ANXA11
ANXA2
ANXA6
AP1B1
AP1G1
AP1G2
AP1M1
AP1M2
AP1S1
AP1S2
AP1S3
AP2A1
AP2A2
AP2B1
AP2M1
AP2S1
AP3B1
AP3B2
AP3D1
AP3M1
AP3M2
AP3S1
AP3S2
AP4B1
AP4E1
AP4M1
AP4S1
AP5B1
AP5M1
AP5S1
APOB
ARG1
ARHGAP45
ARL8A
ARL8B
ARRB1
ARRDC3
ARSA
ARSB
ARSD
ARSG
ARSK
ASAH1
ASB15
ATG14
ATG16L1
ATP10B
ATP11A
ATP11B
ATP11C
ATP13A2
ATP6AP1
ATP6AP2
ATP6V0A1
ATP6V0A2
ATP6V0A4
ATP6V0B
ATP6V0C
ATP6V0D1
ATP6V0D2
ATP6V0E1
ATP6V0E2
ATP6V1A
ATP6V1B2
ATP6V1C1
ATP6V1C2
ATP6V1D
ATP6V1E1
ATP6V1F
ATP6V1G1
ATP6V1H
ATP8A1
ATRAID
ATXN3
AZU1
B2M
B4GALT1
BACE1
BBC3
BCAN
BCL10
BECN1
BECN2
BGN
BIN1
BLOC1S1
BLOC1S2
BLOC1S3
BLOC1S4
BLOC1S5
BLOC1S6
BORCS5
BORCS6
BORCS7
BORCS8
BPI
BRI3
BST2
BTK
C3
C3AR1
C6orf120
C9orf72
CACNG2
CACNG3
CACNG4
CACNG5
CACNG7
CACNG8
CALCRL
CALR
CAP1
CAPN1
CAPN2
CBL
CBLIF
CCDC115
CCDC91
CCT2
CCT8
CCZ1
CCZ1B
CD164
CD1B
CD1C
CD1D
CD1E
CD34
CD63
CD68
CD74
CD81
CDIP1
CDX2
CEACAM6
CEACAM8
CFTR
CHGA
CHID1
CHIT1
CHMP1A
CHMP1B
CHMP2A
CHMP2B
CHMP3
CHMP4A
CHMP4B
CHMP4BP1
CHMP4C
CHMP5
CHMP6
CHMP7
CKAP4
CLCN3
CLCN4
CLCN5
CLCN6
CLCN7
CLEC16A
CLN3
CLN5
CLN6
CLN8
CLNK
CLTA
CLTB
CLTC
CLTCL1
CLU
CLVS1
CLVS2
CMTM6
COL6A1
CORO1A
CP
CPLX2
CPNE1
CPNE3
CPPED1
CPQ
CREG1
CRHBP
CRYAB
CSF3
CSF3R
CSPG4
CSPG5
CST7
CTBS
CTNS
CTSA
CTSB
CTSC
CTSD
CTSE
CTSF
CTSG
CTSH
CTSK
CTSL
CTSO
CTSS
CTSV
CTSW
CTSZ
CUBN
CXCR2
CXCR4
CYB561
CYB561A3
CYB5R3
CYBRD1
CYLC1
DAB2
DAGLB
DCN
DDOST
DEF8
DEFA1
DEFA3
DEFA4
DENND3
DEPDC5
DEPTOR
DIAPH3
DMXL1
DMXL2
DNAJC13
DNAJC3
DNAJC5
DNASE2
DNASE2B
DOC2A
DPP4
DPP7
DRAM1
DRAM2
DSN1
DTX3L
DYNC1H1
ECE1
EEF1A1
EEF1A2
EGF
EHD3
ELANE
ELAPOR1
ELAPOR2
ENPEP
ENPP1
ENTPD4
EPDR1
EPG5
EVA1A
FABP5
FAF2
FAM98A
FASLG
FCER1A
FCMR
FFAR4
FHIP1B
FLCN
FLOT1
FMOD
FNBP1
FNIP1
FNIP2
FPR1
FRK
FTH1
FTL
FUCA1
FUCA2
FUT10
FYCO1
GAA
GABARAP
GAK
GALC
GALNS
GBA1
GC
GCA
GCC2
GDAP2
GDI2
GFAP
GGA1
GGA2
GGA3
GGH
GIMAP5
GLA
GLB1
GLIPR1
GLMP
GM2A
GNA11
GNAI1
GNAI3
GNAQ
GNB1
GNB2
GNB4
GNLY
GNPTAB
GNPTG
GNS
GOPC
GPC1
GPC2
GPC3
GPC4
GPC5
GPC6
GPLD1
GPR137
GPR137B
GPR137C
GPR143
GPR155
GPR15LG
GPRASP1
GRIN2B
GRN
GRP
GUSB
GYG1
GZMB
GZMH
HAP1
HAS2
HCK
HDAC6
HEBP2
HEXA
HEXB
HGS
HGSNAT
HLA-DMA
HLA-DMB
HLA-DOA
HLA-DOB
HLA-DPA1
HLA-DPB1
HLA-DQA1
HLA-DQA2
HLA-DQB1
HLA-DQB2
HLA-DRA
HLA-DRA
HLA-DRB1
HLA-DRB3
HLA-DRB4
HLA-DRB5
HLA-F
HLA-H
HMGXB4
HOOK1
HOOK2
HOOK3
HPS1
HPS4
HPS6
HPSE
HRG
HRNR
HSD17B1
HSP90AA1
HSPA8
HSPG2
HYAL1
HYAL2
HYAL3
HYAL4
IDS
IDUA
IFI30
IFITM1
IFITM2
IFITM3
IFNAR1
IGF2R
IL1B
IL4I1
IMPDH1
INSR
IRAG2
IRGM
IST1
ITFG2
ITM2C
KCNE1
KCNE2
KCNQ1
KERA
KICS2
KIF13A
KIF5B
KIT
KLC2
KLHL22
KNL1
KPTN
KXD1
LAMP1
LAMP2
LAMP3
LAMP5
LAMTOR1
LAMTOR2
LAMTOR3
LAMTOR4
LAMTOR5
LAPTM4A
LAPTM4B
LAPTM5
LARS1
LAT
LAT2
LDLR
LGMN
LHCGR
LIPA
LITAF
LITAFD
LMBRD1
LNPEP
LPCAT1
LRBA
LRP1
LRP2
LRRC8A
LRRC8E
LRRK2
LUM
LYN
LYSET
LYST
LYZ
M6PR
MAGT1
MAN2B1
MAN2B2
MANBA
MAP1LC3A
MAP6
MAPK1
MARCHF1
MARCHF2
MARCHF3
MARCHF8
MARCHF9
MBTPS1
MCOLN1
MCOLN3
MEAK7
MFSD1
MFSD12
MFSD8
MGRN1
MGST1
MILR1
MINAR2
MIOS
MITF
MLC1
MLST8
MMD
MNDA
MPEG1
MPO
MREG
MRGPRX2
MTM1
MTOR
MVB12A
MYH9
MYL11
MYO5A
MYO6
MYO7A
NAAA
NAGA
NAGLU
NAGPA
NAPG
NAPRT
NAPSA
NBR1
NCAN
NCF1
NCF2
NCF4
NCOA4
NCOA7
NCSTN
NDEL1
NDP
NDUFC2
NEDD4
NEU1
NEU2
NEU3
NEU4
NFAM1
NHLRC3
NKG7
NPC1
NPC2
NPRL2
NPRL3
NR4A3
NSF
NSG1
NSG2
OCA2
OCIAD1
OCIAD2
OCLN
OCRL
OGN
OMD
ORM2
OSTM1
P2RX4
P2RX7
PA2G4
PADI2
PCDHGA3
PCSK9
PCYOX1
PDE1C
PDGFRB
PGAP6
PI4K2A
PI4KB
PIGR
PIK3C3
PIK3CD
PIK3CG
PIK3R4
PIKFYVE
PINK1
PIP4K2A
PIP4K2B
PIP4P1
PIP4P2
PLA2G10
PLA2G15
PLA2G3
PLA2G4E
PLA2G5
PLAAT1
PLAAT3
PLAC8
PLBD1
PLBD2
PLD1
PLD3
PLEKHF1
PLEKHF2
PLEKHM1
PLEKHM2
PPP3CB
PPT1
PPT2
PRCP
PRDX6
PRELP
PRF1
PRKCD
PRKN
PRSS16
PRSS2
PRSS57
PRTN3
PSAP
PSAPL1
PSEN1
PSMD1
PTGDR
PTGDS
PTGES2
PXK
PYCARD
PYGB
RAB12
RAB14
RAB20
RAB27A
RAB2A
RAB34
RAB37
RAB38
RAB39A
RAB3A
RAB3D
RAB44
RAB5C
RAB7A
RAB7B
RAB9A
RAB9B
RABGEF1
RAMP2
RAMP3
RAP1B
RASGRP1
RB1CC1
RBSN
RDH14
RETN
RHEB
RHOB
RILP
RMC1
RNASE2
RNASE3
RNASE6
RNASEK
RNASET2
RNF128
RNF13
RNF152
RNF167
RNF183
RNF19B
ROCK2
RPS6KC1
RPTOR
RRAGA
RRAGB
RRAGC
RRAGD
RTN4
RUBCN
RUBCNL
S100A13
S100A7
SCARB1
SCARB2
SCN11A
SCYL2
SDC1
SDC2
SDC3
SDC4
SDCBP
SEC13
SEH1L
SERPINA3
SERPINB1
SERPINB13
SERPINB3
SESN2
SFTPB
SFTPD
SGSH
SH3BP4
SHKBP1
SIAE
SIDT1
SIDT2
SLC11A1
SLC11A2
SLC12A4
SLC15A3
SLC15A4
SLC17A5
SLC17A9
SLC18A2
SLC26A11
SLC29A3
SLC2A6
SLC2A8
SLC30A2
SLC30A3
SLC30A4
SLC31A2
SLC35F6
SLC36A1
SLC36A4
SLC37A3
SLC38A7
SLC38A9
SLC39A14
SLC39A8
SLC3A2
SLC44A2
SLC45A2
SLC46A3
SLC48A1
SLC49A4
SLC66A1
SLC66A1L
SLC7A14
SLC7A5
SLCO2A1
SLCO4C1
SMPD1
SNAP23
SNAP29
SNAPIN
SNCA
SNX1
SNX14
SNX16
SNX2
SNX27
SNX6
SORL1
SORT1
SPAAR
SPACA3
SPACA7
SPAG9
SPAM1
SPG11
SPHK2
SPNS1
SPPL2A
SPPL2B
SPPL2C
SQSTM1
SRC
SRGN
SRPX
STARD3
STARD3NL
STK11IP
STOM
STS
STX3
STX7
STXBP2
SULT1C2
SUMF1
SURF4
SYK
SYNGR1
SYT11
SYT7
SYTL4
SZT2
TAB2
TASL
TBC1D7
TCIRG1
TCN2
TECPR1
TFE3
TFEB
TGFBRAP1
TIAL1
TINAG
TINAGL1
TLR3
TLR7
TLR8
TLR9
TM4SF5
TM6SF1
TM9SF1
TMBIM1
TMEM106B
TMEM150C
TMEM163
TMEM165
TMEM175
TMEM179B
TMEM192
TMEM199
TMEM25
TMEM30A
TMEM45B
TMEM59
TMEM63A
TMEM74
TMEM79
TMEM9
TMEM97
TMEM9B
TNFAIP3
TNFAIP8L2
TOLLIP
TOM1
TOM1L1
TPCN1
TPCN2
TPP1
TRAF3IP3
TRAK1
TRAPPC1
TREX1
TRIM17
TRIM23
TRIM29
TRIP10
TRPM2
TSC1
TSC2
TSG101
TSPAN1
TSPAN8
TTR
TUBB
TUBB4B
TXNDC5
TYR
UBA1
UBA52
UBXN6
UEVLD
UNC13D
UNC93B1
USE1
USP4
USP5
USP6
UVRAG
VAMP4
VAMP7
VAMP8
VAPA
VASN
VAT1
VCAN
VCP
VIPAS39
VLDLR
VMA21
VNN1
VOPP1
VPS11
VPS13A
VPS13B
VPS13C
VPS16
VPS18
VPS26A
VPS33A
VPS33B
VPS35
VPS36
VPS39
VPS41
VPS45
VPS4A
VPS4B
VPS53
VPS54
VTI1B
WASH3P
WASHC5
WDR11
WDR24
WDR41
WDR45B
WDR48
WDR59
WDR7
WDR81
WWOX
ZFYVE16
ZFYVE26
ZKSCAN3
ZNRF1
ZNRF2
